# Supplementary material for: MaOpy2, a Transmembrane Protein, Is Involved in Stress Tolerances and Pathogenicity and Negatively Regulates Conidial Yield by Shifting the Conidiation Pattern in Metarhizium acridum
Source: J Fungi (Basel). 2022 May 30;8(6):587. doi: 10.3390/jof8060587 (PMC9225090; doi:10.3390/jof8060587)
Supplement: Supplementary file 1 [file jof-08-00587-s001.zip]

Archive with 5 entries (4 files):
- Supplementary Material/
- Supplementary Material/jof-1729089- Supplementary-Figure S1,S2.pdf
- Supplementary Material/Table S1 Primers used in this study.xlsx
- Supplementary Material/Table S2 Differentially expressed genes.xlsx
- Supplementary Material/Table S3 DEGs involved in stress tolerance and conidiation pattern shift.pdf
