# Supplementary material for: MaOpy2, a Transmembrane Protein, Is Involved in Stress Tolerances and Pathogenicity and Negatively Regulates Conidial Yield by Shifting the Conidiation Pattern in Metarhizium acridum
Source: J Fungi (Basel). 2022 May 30;8(6):587. doi: 10.3390/jof8060587 (PMC9225090; doi:10.3390/jof8060587)
Supplement: Supplementary file 1 [file jof-08-00587-s001.zip › Supplementary Material/Table S1 Primers used in this study.xlsx]

## Sheet: Sheet1
Table S1 Primers used in this study.
	Primers	Sequence (5' to 3')	Remarks
	Opy2-LF	AAAGAGCGGAAGGGCACATG	Used for vector construction and transformants validiation.
	Opy2-LR	CGAAATAGCAACAGAGGAAT
	Opy2-RF	TTCTTTTTGGGCTGATGATG
	Opy2-RR	ATTCACTCACCAACAGCAAC
	Bar-F	GCTCTACACCCACCTGCT
	Pt-R	CAGCCAAGCCCAAAAAGTG
	Opy2-VF	TATGAAGAGTTTTTGTGCCC
	Opy2-VR	CATCTCCACGAAACAAAAAG
	Opy2-C-LF	CCTCGCCACATCAAAACAAG
	Opy2-C-LR	TTCCTTAGTGGCGTGCTCAT
	Opy2-C-RF	TTCTTTTTGGGCTGATGATG
	Opy2-C-RR	ATTCACTCACCAACAGCAAC
	Nat-VF	GTTACCAATGTTAATGCTCC
	Nat-VR	CGGGCGACAGTCACATCATG
	Opy2-C-VF	AAATCAATCCTGCCCGCCAC
	Opy2-C-VR	TGCGGAAGCAAATAGTAGCC
	Opy2-PF	ACAGCAAAAGGACTCAAGGT	Used for probe amplification.
	Opy2-PR	ATGGCGAACGAAGCAAAGAC
	MaGPD1-qF	CACTGAATACGCCGCCTACAT	Used for qRT-PCR.
	MaGPD1-qR	ACTTGACCTTCTTGCCGTTGAC
	MAC_00865-qF	ATGGCGGATGCGATGGTTGC
	MAC_00865-qR	ATTCGCTTATCATTCTCTGC
	MAC_06718-qF	TCCTAAACGCTACTACAATC
	MAC_06718-qR	GACAATGGACAGGACACAAT
	MAC_06827-qF	GACTTCTTCATCCTTACCTT
	MAC_06827-qR	GACATAGTGAAGGGACAAAT
	MAC_09130-qF	GCCCTCTTCGTCACCTCCAT
	MAC_09130-qR	GAAGAAACAAGCCCAGGATC
	MAC_01933-qR	AAAAGCCGTCAAGAAGGAAG
	MAC_01372-qF	CCTCTCGGGATTCAACTGGT
	MAC_01372-qR	AAAAGTCGGCAATAAAGAGG
	MAC_01993-qF	GACTTACAGCCTCCCCAAGC
	MAC_01993-qR	GAGTGGTTGATGTGTCCGCC
	MAC_04906-qF	GCTTGCTTCTTCGCACTCGG
	MAC_04906-qR	AGAAAACTGATAGGGAACGT
	MAC_05385-qF	GCTATCTCCGCATCGCTTTC
	MAC_05385-qR	CTGTCCGAGCAACCAAGAGG
	MAC_06994-qF	TCCAATCCGAAGACCACCGC
	MAC_06994-qR	CTTAGTGATGAGACCCAAGG
	MAC_08411-qF	TCAATCAAGCCACGACAAGC
	MAC_08411-qR	CAGTTTTATTGCCAGAGTTG
	MAC_08492-qF	ATGGCGTTTCCCGTCCTCAC
	MAC_08492-qR	GAAATTGGTGATGGGAGGAC
	MAC_01086-qF	GAACGACAAAATACTCTCCG
	MAC_01086-qR	ACCGTTCGCTTGTGCTTCTT
	MAC_02321-qF	GTTCATCGCATCTCTTGTCG
	MAC_02321-qR	GATACTGGTGGGCAGGGTTG
	MAC_03022-qF	ATCAAGAACACAGCCAGCAC
	MAC_03022-qR	TACTTCTGGAGGAGGAGGAT
	MAC_09485-qF	AAGATGACCGTTTTGACCGG
	MAC_09485-qR	GGTGGCAGCATCAACGGAAG
