# Supplementary material for: MaOpy2, a Transmembrane Protein, Is Involved in Stress Tolerances and Pathogenicity and Negatively Regulates Conidial Yield by Shifting the Conidiation Pattern in Metarhizium acridum
Source: J Fungi (Basel). 2022 May 30;8(6):587. doi: 10.3390/jof8060587 (PMC9225090; doi:10.3390/jof8060587)
Supplement: Supplementary file 1 [file jof-08-00587-s001.zip › Supplementary Material/Table S2 Differentially expressed genes.xlsx]

## Sheet: Sheet1
Table S2. Differentially expressed genes.
Gene ID	log2 (ΔMaOpy2 / WT)	Q value (ΔMaOpy2 / WT)	Description
MAC_00600	1.3701	1.2e-06	hypothetical protein
MAC_00672	1.68406	9.89e-05	hypothetical protein
MAC_00865	1.87118	8.54e-13	serine/threonine-protein kinase GIN4
MAC_01086	-1.09149	0.00155215	hypothetical protein
MAC_01276	1.81545	0.000324	hypothetical protein
MAC_01372	1.65953	1.33e-18	Glycosyl hydrolase family 16 protein
MAC_01546	-1.3466	4.57e-05	hypothetical protein
MAC_01600	-1.24014	0.00794103	hypothetical protein
MAC_01714	2.49627	1.38e-13	hypothetical protein
MAC_01933	-1.48218	0.000773	DUF1479 domain protein
MAC_01993	1.0452	6.33e-06	Superoxide dismutase
MAC_02043	4.14571	1.69e-14	hypothetical protein
MAC_02321	1.46763	2.25e-10	hypothetical protein
MAC_02448	1.76551	8.04e-33	clock-controlled protein, putative
MAC_02506	1.95943	3.93e-11	hypothetical protein
MAC_02571	3.28111	7.78e-37	endoglucanase, putative
MAC_02576	1.98913	9.12e-22	transmembrane glycoprotein, putative
MAC_02669	-1.29827	0.000158	fatty acid desaturase
MAC_02957	-1.22795	0.00899409	hypothetical protein
MAC_03022	-1.98544	0.0193469	hypothetical protein
MAC_03447	2.78817	7.19e-05	sarcosine oxidase
MAC_03817	-6.35638	1.75e-08	putative OPY2 protein
MAC_04044	-5.13143	0.0437997	hypothetical protein
MAC_04155	1.10857	0.0261431	beta-xylosidase
MAC_04426	1.2908	0.0146457	hypothetical protein
MAC_04487	-1.76777	0.000324	hypothetical protein
MAC_04883	2.11992	3.13e-12	hypothetical protein
MAC_04906	-1.18489	0.00882945	cell wall glycosyl hydrolase Dfg5, putative
MAC_05096	-1.21193	0.00418345	C6 finger domain protein
MAC_05253	1.39799	3.14e-05	hypothetical protein
MAC_05317	1.75321	4.49e-12	RING-finger domain containing protein
MAC_05385	2.88751	0.024224	conidial pigment polyketide synthase PksP/Alb1
MAC_05715	2.72449	4.76e-06	hypothetical protein
MAC_05748	2.28114	1.36e-10	hypothetical protein
MAC_05927	2.57861	1.01e-19	hypothetical protein
MAC_06017	1.07324	0.00592795	putative exostoses (multiple)-like 3
MAC_06058	-1.11794	0.00771835	putative NAD+ ADP-ribosyltransferase
MAC_06091	1.32204	4.96e-07	ferric reductase
MAC_06230	1.44224	6.65e-17	hypothetical protein
MAC_06239	1.87177	7.8e-08	hypothetical protein
MAC_06563	1.00205	9.69e-05	hypothetical protein
MAC_06718	-1.53528	0.00771835	alpha-1,3-mannosyltransferase CMT1
MAC_06753	-1.19535	0.00176607	hypothetical protein
MAC_06827	1.833	0.00578653	pantothenate transporter
MAC_06966	-1.02244	0.00562965	glycyl-tRNA synthetase 1
MAC_06994	-1.80456	0.00169935	interferon-induced GTP-binding protein Mx
MAC_07089	1.16041	6.69e-08	hypothetical protein
MAC_07435	-1.02966	0.0146457	ankyrin repeat-containing protein
MAC_07744	1.74151	5.25e-09	hypothetical protein
MAC_07854	1.03864	0.0498026	mitochondrial phosphate carrier protein
MAC_07946	-1.88862	0.0188017	hypothetical protein
MAC_07947	-1.16055	0.00171457	hypothetical protein
MAC_07951	-1.11377	0.0322156	C6 finger domain protein, putative
MAC_08164	-1.24634	0.0199423	hypothetical protein
MAC_08198	2.46916	0.00794103	pyoverdine/dityrosine biosynthesis protein, putative
MAC_08411	1.67212	0.00138874	putative endochitinase CHI2
MAC_08492	2.20367	5.02e-05	chitinase
MAC_09130	-1.12232	0.0234901	cation-transporting ATPase 4
MAC_09485	3.974	4.67e-25	hypothetical protein
MAC_09578	-1.97868	3.01e-05	hypothetical protein
MAC_09579	-1.72003	0.0461413	hypothetical protein
MAC_09766	1.17113	6.28e-08	Ras guanine-nucleotide exchange protein, putative
